# Supplementary material for: Safety, Immunogenicity and Lot-to-Lot Consistency of Sabin-Strain Inactivated Poliovirus Vaccine in 2-Month-Old Infants: A Double-Blind, Randomized Phase III Trial
Source: Vaccines (Basel). 2022 Feb 8;10(2):254. doi: 10.3390/vaccines10020254 (PMC8879689; doi:10.3390/vaccines10020254)
Supplement: Supplementary file 1 [file vaccines-10-00254-s001.zip]

Archive with 1 entries (1 files):
- vaccines-1564104-supplementary.pdf
